# Supplementary material for: A new generalized family of distributions based on combining Marshal-Olkin transformation with T-X family
Source: PLoS One. 2022 Feb 9;17(2):e0263673. doi: 10.1371/journal.pone.0263673 (PMC8827489; doi:10.1371/journal.pone.0263673)
Supplement: S1 Text — (TXT) [file pone.0263673.s002.txt]

library(Newdistns)
library(fitdistrplus)
##################################################################################
#MOW-Exponential Application
##############################################################
pMOWg<- function(q,alpha,c,beta,rate) {
x=q
    
f0 = dexp(x, rate)
      c0 = pexp(x, rate)
      thy=(-log(1-c0)/beta)
      cdf=(1-exp(-(thy^c)))*(1-((1-alpha)*(exp(-(thy^c)))))^(-1)

return(cdf)
    }
#################################################
dMOWg<- function(x,alpha,c,beta,rate) {
      
f0 = dexp(x, rate)
      c0 = pexp(x, rate)
      thy=(-log(1-c0)/beta)
      pdf=alpha * c * (1/beta) * (f0/(1-c0)) * ((thy)^(c-1)) * exp(-(thy^c))*
          (1-((1-alpha)*(exp(-(thy^c)))))^(-2)
return(pdf)
 }
############################################
#data=Application data
fitMOWge <- fitdist(data,"MOWg",method="ml", start=list(alpha= ,c= ,beta= ,rate= ))
summary(fitMOWge)
################################################################################
################################################################################
#MOW-Weibull Application
##############################################################
pMOWgw<- function(q,alpha,c,beta,shape, scale) {
x=q
    
f0 =  dweibull(x, shape, scale)

      c0 = pweibull(x, shape, scale)
      thy=(-log(1-c0)/beta)
      cdf=(1-exp(-(thy^c)))*(1-((1-alpha)*(exp(-(thy^c)))))^(-1)

return(cdf)
    }
#################################################
dMOWgw<- function(x,alpha,c,beta,shape, scale) {
      
f0 =  dweibull(x, shape, scale)

      c0 = pweibull(x, shape, scale)
      thy=(-log(1-c0)/beta)
      pdf=alpha * c * (1/beta) * (f0/(1-c0)) * ((thy)^(c-1)) * exp(-(thy^c))*
          (1-((1-alpha)*(exp(-(thy^c)))))^(-2)
return(pdf)
 }
############################################
fitMOWgw <- fitdist(data,"MOWgw",method="ml", start=list(alpha=,c=,beta=,shape=, scale=))
summary(fitMOWgw) 
